# Supplementary material for: Diagnostic Accuracy of Deep Learning for Intracranial Hemorrhage Detection in Non-Contrast Brain CT Scans: A Systematic Review and Meta-Analysis
Source: J Clin Med. 2025 Mar 30;14(7):2377. doi: 10.3390/jcm14072377 (PMC11989428; doi:10.3390/jcm14072377)
Supplement: Supplementary file 1 [file jcm-14-02377-s001.zip]

Archive with 1 entries (1 files):
- jcm-3539338-supplementary.pdf
